# Supplementary material for: Immunoglobulin genes expressed in lymphoblastoid cell lines discern and predict lithium response in bipolar disorder patients
Source: Mol Psychiatry. 2023 Jul 24;28(10):4280–93. doi: 10.1038/s41380-023-02183-z (PMC10827667; doi:10.1038/s41380-023-02183-z)
Supplement: Supplementary file 2 — Supplementary Table 1 [file 41380_2023_2183_MOESM2_ESM.xlsx]

## Sheet: Bipolar_lithium_GWAS results
STUDY ACCESSION	LINK	STUDY	REPORTED GENE(S)	MAPPED_GENE
GCST012465	www.ncbi.nlm.nih.gov/pubmed/34002096	Genome-wide association study of more than 40,000 bipolar disorder cases provides new insights into the underlying biology.	HOMER2	HOMER2
GCST011908	www.ncbi.nlm.nih.gov/pubmed/34016946	Genome-wide association study of early-onset bipolar I disorder in the Han Taiwanese population.	MIR522	RNU6-751P - MIR522
GCST90020094	www.ncbi.nlm.nih.gov/pubmed/34159505	Novel loci and potential mechanisms of major depressive disorder, bipolar disorder, and schizophrenia.
GCST000387	www.ncbi.nlm.nih.gov/pubmed/19416921	Genome-wide association and meta-analysis of bipolar disorder in individuals of European ancestry.	NF1A	LINC01748
GCST001358	www.ncbi.nlm.nih.gov/pubmed/22182935	Genome-wide association study meta-analysis of European and Asian-ancestry samples identifies three novel loci associated with bipolar disorder.	PTGFR
GCST000641	www.ncbi.nlm.nih.gov/pubmed/20351715	Meta-analysis of genome-wide association data of bipolar disorder and major depressive disorder.	FAT4	FAT4
GCST001567	www.ncbi.nlm.nih.gov/pubmed/22688191	Genome-wide association study in a Swedish population yields support for greater CNV and MHC involvement in schizophrenia compared with bipolar disorder.	other genes, MHC	TSBP1-AS1
GCST001359	www.ncbi.nlm.nih.gov/pubmed/22205951	Genome-wide association study in bipolar patients stratified by co-morbidity.	RP11-252P19.1	PDE10A
GCST000774	www.ncbi.nlm.nih.gov/pubmed/20713499	Cross-disorder genomewide analysis of schizophrenia, bipolar disorder, and depression.	ADM	AMPD3
GCST000220	www.ncbi.nlm.nih.gov/pubmed/18711365	Collaborative genome-wide association analysis supports a role for ANK3 and CACNA1C in bipolar disorder.	NR	TENM4
GCST001135	www.ncbi.nlm.nih.gov/pubmed/21738484	Genome-wide association of bipolar disorder suggests an enrichment of replicable associations in regions near genes.	NFIA	LINC01748
GCST000033	www.ncbi.nlm.nih.gov/pubmed/17486107	A genome-wide association study implicates diacylglycerol kinase eta (DGKH) and several other genes in the etiology of bipolar disorder.	DGKH	DGKH
GCST000044	www.ncbi.nlm.nih.gov/pubmed/17554300	Genome-wide association study of 14,000 cases of seven common diseases and 3,000 shared controls.	NR	BICRAL
GCST000985	www.ncbi.nlm.nih.gov/pubmed/21353194	Genome-wide association study identifies genetic variation in neurocan as a susceptibility factor for bipolar disorder.	NCAN	NCAN
GCST000417	www.ncbi.nlm.nih.gov/pubmed/19488044	Genome-wide association study of bipolar disorder in European American and African American individuals.	DPY19L3	DPY19L3
GCST000961	www.ncbi.nlm.nih.gov/pubmed/21254220	Propensity score-based nonparametric test revealing genetic variants underlying bipolar disorder.	NR	HLA-B - DHFRP2
GCST000969	www.ncbi.nlm.nih.gov/pubmed/21305692	Genome-wide association analysis of age at onset and psychotic symptoms in bipolar disorder.	CGNL1	CGNL1
GCST001877	www.ncbi.nlm.nih.gov/pubmed/23453885	Identification of risk loci with shared effects on five major psychiatric disorders: a genome-wide analysis.	NR	ZNF615
GCST011767	www.ncbi.nlm.nih.gov/pubmed/33169155	Genome-Wide Association Studies of Schizophrenia and Bipolar Disorder in a Diverse Cohort of US Veterans.	SPATS2L	SPATS2L
GCST012290	www.ncbi.nlm.nih.gov/pubmed/34099189	Sex-Dependent Shared and Nonshared Genetic Architecture Across Mood and Psychotic Disorders.	NR	RN7SKP120 - TUSC1
GCST001241	www.ncbi.nlm.nih.gov/pubmed/21926972	Large-scale genome-wide association analysis of bipolar disorder identifies a new susceptibility locus near ODZ4.	RND1, DDX23, CANCNB3	CACNB3
GCST001164	www.ncbi.nlm.nih.gov/pubmed/21771265	Genome-wide association study on bipolar disorder in the Bulgarian population.	GRIK5	GRIK5
GCST000654	www.ncbi.nlm.nih.gov/pubmed/20386566	Genome-wide association study of bipolar I disorder in the Han Chinese population.	ST8SIA2, C15orf32	C15orf32
GCST001811	www.ncbi.nlm.nih.gov/pubmed/23326512	Genome-wide association study of irritable vs. elated mania suggests genetic differences between clinical subtypes of bipolar disorder.	SLITRK1, SLITRK6	LINC00375 - NA
GCST001715	www.ncbi.nlm.nih.gov/pubmed/23092984	Genome-wide association of mood-incongruent psychotic bipolar disorder.	SNAP91, PRSS35	PRSS35
GCST002254	www.ncbi.nlm.nih.gov/pubmed/24166486	GWAS meta analysis identifies TSNARE1 as a novel Schizophrenia / Bipolar susceptibility locus.	SDCCAG8	SDCCAG8
GCST002385	www.ncbi.nlm.nih.gov/pubmed/24618891	Genome-wide association study reveals two new risk loci for bipolar disorder.	ANK3	ANK3
GCST002306	www.ncbi.nlm.nih.gov/pubmed/24322204	Genome-wide association study of bipolar disorder accounting for effect of body mass index identifies a new risk allele in TCF7L2.	NR	CDH4, CDH4
GCST003135	www.ncbi.nlm.nih.gov/pubmed/26433762	A genome-wide association study of bipolar disorder with comorbid eating disorder replicates the SOX2-OT region.	CADM3	CADM3
GCST003378	www.ncbi.nlm.nih.gov/pubmed/26806518	Genetic variants associated with response to lithium treatment in bipolar disorder: a genome-wide association study.	ENSG00000258081
GCST003724	www.ncbi.nlm.nih.gov/pubmed/27329760	Genome-wide association study of 40,000 individuals identifies two novel loci associated with bipolar disorder.	POU3F2, MIR2113	MIR2113 - EIF4EBP2P3
GCST003962	www.ncbi.nlm.nih.gov/pubmed/28072414	Evidence for genetic heterogeneity between clinical subtypes of bipolar disorder.	FER1L5, LMAN2L, CNNM4	LMAN2L
GCST001647	www.ncbi.nlm.nih.gov/pubmed/22925353	A genome-wide association study of seasonal pattern mania identifies NF1A as a possible susceptibility gene for bipolar disorder.	NF1A	NFIA; No mapped genes; No mapped genes
GCST002809	www.ncbi.nlm.nih.gov/pubmed/25827505	Characteristics of Bipolar I patients grouped by externalizing disorders.	ST6GALNAC3	ST6GALNAC3 - TPI1P1
GCST004002	www.ncbi.nlm.nih.gov/pubmed/27890468	Genetic Overlap Between Attention-Deficit/Hyperactivity Disorder and Bipolar Disorder: Evidence From Genome-wide Association Study Meta-analysis.	ADCY2	ADCY2
GCST004139	www.ncbi.nlm.nih.gov/pubmed/28115744	A genome-wide association study identifies two novel susceptibility loci and trans population polygenicity associated with bipolar disorder.	ODZ4
GCST002295	www.ncbi.nlm.nih.gov/pubmed/24280982	Polygenic dissection of diagnosis and clinical dimensions of bipolar disorder and schizophrenia.	TRANK1	HSPD1P6 - LINC02033
GCST002815	www.ncbi.nlm.nih.gov/pubmed/25781172	Infection and inflammation in schizophrenia and bipolar disorder: a genome wide study for interactions with genetic variation.	ROR2, NFIL3, AUH, MIR3910	NFIL3 - ROR2
GCST002419	www.ncbi.nlm.nih.gov/pubmed/24882193	Bipolar disorder with comorbid binge eating history: a genome-wide association study implicates APOB.	APOB	LINC02850 - APOB
GCST007255	www.ncbi.nlm.nih.gov/pubmed/30626913	Bivariate genome-wide association analyses of the broad depression phenotype combined with major depressive disorder, bipolar disorder or schizophrenia reveal eight novel genetic loci for depression.	RPRD2	RPRD2
GCST005386	www.ncbi.nlm.nih.gov/pubmed/29391396	Bipolar disorder with binge eating behavior: a genome-wide association study implicates PRR5-ARHGAP8.	AC096669.1	LINC01789 - LINC01885
GCST008905	www.ncbi.nlm.nih.gov/pubmed/31579629	Transcriptome association studies of neuropsychiatric traits in African Americans implicate PRMT7 in schizophrenia.	NR	RPS17P7 - CLASP1
GCST008103	www.ncbi.nlm.nih.gov/pubmed/31043756	Genome-wide association study identifies 30 loci associated with bipolar disorder.	LOC440300, LOC388152, LOC642423, GOLGA6L4, DNM1P41, GOLGA6L5, UBE2Q2P1, LOC100506874, ZSCAN2, SCAND2P, WDR73, NMB, SEC11A, ZNF592, ALPK3, SLC28A1
GCST003158	www.ncbi.nlm.nih.gov/pubmed/26503763	Genome-wide association study identifies SESTD1 as a novel risk gene for lithium-responsive bipolar disorder.	OR4F16, OR4F29, LOC729467, LOC100133331, LOC100132287, FGGY	FGGY-DT, LINC01358
GCST011101	www.ncbi.nlm.nih.gov/pubmed/33263727	Novel Risk Loci Associated With Genetic Risk for Bipolar Disorder Among Han Chinese Individuals: A Genome-Wide Association Study and Meta-analysis.	TMEM108	NPHP3-AS1 - NA
GCST010641	www.ncbi.nlm.nih.gov/pubmed/32606422	Multi-trait analysis for genome-wide association study of five psychiatric disorders.	NR	TLCD4-RWDD3, TLCD4
GCST005081	www.ncbi.nlm.nih.gov/pubmed/29121268	Association of Polygenic Score for Schizophrenia and HLA Antigen and Inflammation Genes With Response to Lithium in Bipolar Affective Disorder: A Genome-Wide Association Study.	FAM178B	FAM178B
GCST003742	www.ncbi.nlm.nih.gov/pubmed/27769005	A genome wide association study suggests the association of muskelin with early onset bipolar disorder: Implications for a GABAergic epileptogenic neurogenesis model.	MKLN1	MKLN1
GCST010416	www.ncbi.nlm.nih.gov/pubmed/31926635	The Genetics of the Mood Disorder Spectrum: Genome-wide Association Analyses of More Than 185,000 Cases and 439,000 Controls.	NR	LINC00533 - RPSAP2
GCST009371	www.ncbi.nlm.nih.gov/pubmed/31754094	Evidence that genes involved in hedgehog signaling are associated with both bipolar disorder and high BMI.	ETV5	DGKG, ETV5
GCST007102	www.ncbi.nlm.nih.gov/pubmed/30217971	Genome-wide association study of seasonal affective disorder.	FGGY	FGGY
GCST012088	www.ncbi.nlm.nih.gov/pubmed/33479212	Integrative analysis of genome-wide association studies identifies novel loci associated with neuropsychiatric disorders.	NR	NA - RNU6-334P
GCST006668	www.ncbi.nlm.nih.gov/pubmed/30289880	Heritability informed power optimization (HIPO) leads to enhanced detection of genetic associations across multiple traits.	NR	HSPD1P6 - LINC02033
GCST009600	www.ncbi.nlm.nih.gov/pubmed/31835028	Genomic Relationships, Novel Loci, and Pleiotropic Mechanisms across Eight Psychiatric Disorders.	STAG1	STAG1
GCST90016621	www.ncbi.nlm.nih.gov/pubmed/33686288	Identifying loci with different allele frequencies among cases of eight psychiatric disorders using CC-GWAS.		GULOP
